# Supplementary material for: A Stealthiness Evaluation of Main Chain Carboxybetaine Polymer Modified into Liposome
Source: Pharmaceutics. 2024 Sep 28;16(10):1271. doi: 10.3390/pharmaceutics16101271 (PMC11510557; doi:10.3390/pharmaceutics16101271)
Supplement: Supplementary file 1 [file pharmaceutics-16-01271-s001.zip]

Archive with 1 entries (1 files):
- pharmaceutics-3198883-supplementary.pdf
